# Supplementary material for: Degradation of Lignin by Infrared Free Electron Laser
Source: Polymers (Basel). 2022 Jun 14;14(12):2401. doi: 10.3390/polym14122401 (PMC9227113; doi:10.3390/polym14122401)
Supplement: Supplementary file 1 [file polymers-14-02401-s001.zip]

Archive with 1 entries (1 files):
- polymers-1758434-supplementary.pdf
